# Supplementary material for: Transcriptome Analysis of Potato Leaves Expressing the Trehalose-6-Phosphate Synthase 1 Gene of Yeast
Source: PLoS One. 2011 Aug 16;6(8):e23466. doi: 10.1371/journal.pone.0023466 (PMC3156770; doi:10.1371/journal.pone.0023466)
Supplement: Table S2 — Functional annotation of differentially expressed potato genes. Three approaches were used, functional grouping using MapMan software, BLAST searching of the S. phureja genome and searching the UniProt database for Solanaceae orthologs. (XLS) [file pone.0023466.s004.xls]

## Sheet: Munka1
Table S2. Functional annotation of differentially expressed genes
Array identifier	POCI name	MapMan Bin code	AT number	S. Phureja contig containing the gene	S. Phureja Blast E-value	UniProt Solanaceae ortholog	UniProt Solanaceae gene and/or protein name	Description and general gene name
22595	MICRO.5278.C1	1.1.1.2	AT1G67740	PGSC0003DMS000001763	6.3e-176	NO	NO	Photosystem II core complex proteins, psbY
35039	MICRO.4165.C11	1.3.2	AT5G38410	PGSC0003DMS000003812	1.2e-88	P05349, P26577, P26575, P07180, P26576	RBCS-3B	RuBisCo samll subunit, RBCS-3B
8210	bf_mxlfxxxx_0038e04.t3m.scf	1.3.3	AT1G56190	PGSC0003DMS000000045	4.5e-52	Q2XPV6, Q2V9B3, Q42961, O81394	NO	Phosphoglycerate kinase, PGK1
39619	MICRO.541.C7	1.3.6	AT4G38970	PGSC0003DMS000002873	1.9e-202	Q9SXX4	ALDP1	Fructose-bisphosphate aldolase, FBA
7944	ACDA00877B01.T3m.scf	2.1.2.5	AT3G08580	PGSC0003DMS000000250	1.2e-62	P27081, P93767, P25083, Q307Y6, Q2XTC3	ANT1	ADP,ATP carrier protein, ANT1
889	MICRO.16466.C1	2.2.1.5	AT4G02280	PGSC0003DMS000001622	6.9e-129	Q84T18,	NO	Sucrose synthase, SUS3
10370	bf_suspxxxx_0011g02.t3m.scf	8.1.1.1	AT1G01090	PGSC0003DMS000000764	1.2e-141	B5LAW2,	NO	Pyruvate dehydrogenase E1 alpha subunit, PDH-E1
2037	MICRO.3864.C1	17.5.3	AT3G16050	PGSC0003DMS000001550	0	NO	NO	A37 protein, Pyridoxine biosynthesis protein, PDX1,
6854	MICRO.7594.C1	17.6.3	AT1G75750	PGSC0003DMS000000189	9.1e-126	B2ZAW4, Q93X17, B5AGT4	SN	Snakin-2, SN2
29543	MICRO.9909.C1	20.2.1	AT1G59860	PGSC0003DMS000001496	2.4e-73	NO	NO	17.6 kDa class I heat shock protein, HSP17.6A-CI
37608	MICRO.7970.C3	21.5	AT1G17020	PGSC0003DMS000001055	3.3e-203	NO	ANT17	Leucoanthocyanidin dioxygenase, LDOX
10611	MICRO.817.C3	21.5	AT5G06290	PGSC0003DMS000001421	2.3e-184	Q8SAG2, Q8RVF8, Q7Y240	TPX1	Thioredoxin peroxidase, TPX1
22002	ACDA03857B05.T3m.scf	21.6	AT4G35090	PGSC0003DMS000000178	5.6e-33	A9YTZ0, P55312, P30264, Q6RFS8, Q2PYW5	CAT2	Catalase, CAT2
32909	MICRO.527.C1	23.4.10	AT4G09320	PGSC0003DMS000000002	1.1e-177	Q56E62, Q3Y5A4, P47921, Q9M7P6	NDPK I	Nucleoside diphosphate kinase, NDPK1
13811	MICRO.1883.C2	26.1	AT1G15390	PGSC0003DMS000000900	1.2e-249	Q9FUZ0,	PDF1A	Peptide deformylase 1A, PDF1A
23654	MICRO.17495.C1	26.7	AT5G16990	PGSC0003DMS000001659	3.5e-71	Q9SLN8	ADH	Allyl alcohol dehydrogenase, ADH
22295	bf_suspxxxx_0053d09.t3m.scf	26.8	AT5G22300	PGSC0003DMS000002089	6.1e-155	Q42966, Q42965,	NIT4B	Bifunctional nitrilase/nitrile hydratase, NIT4B
25458	MICRO.16682.C1	26.21	AT2G44300	PGSC0003DMS000001021	5.2e-154	NO	NO	Non-specific lipid transfer protein
28457	MICRO.660.C1	26.21	AT2G10940	PGSC0003DMS000000764	9e-168	Q5DNZ7, Q9FUF1	NO	Proline rich protein, protease inhibitor, seed storage, lipid transfer protein LPT family protein
19888	bf_mxlfxxxx_0066e07.t3m.scf	26.24	AT2G32030	PGSC0003DMS000001412	1.4e-100	NO	NO	GCN5-related N-acetyltransferase, GNAT
22473	MICRO.3783.C1	27.1.19	AT3G44260	PGSC0003DMS000001961	1.1e-206	NO	NO	CCR4-associated factor
22144	MICRO.1073.C2	27.3.2	AT1G14510	PGSC0003DMS000001349	5.5e-234	Q4ZH50, C9EID2	FIN1	Alfin-like transcription factor, AL7
36015	MICRO.5376.C1	27.3.9	AT5G66320	PGSC0003DMS000002689	0	Q76DY0	AGP4	AG-motif binding protein-4/C2C2 GATA Zinc finger TF, AGP4
16350	MICRO.6764.C1	27.3.24	AT5G60910	PGSC0003DMS000000363	8e-130	O22328, Q8H284, Q42429, Q40170, Q9SBQ1	POTM 1-1	Agamous-like MADS box protein, AGL8
38604	MICRO.4575.C1	27.3.24	AT4G24540	PGSC0003DMS000000107	6e-150	O48872	MADS11	Agamous-like MADS.box protein, AGL24
11963	MICRO.2154.C1	27.4	AT4G24770	PGSC0003DMS000000864	2.3e-172	P19682, P19683	28RNP	31 kDa RNA binding protein, RBP31
23096	MICRO.419.C2	27.4	AT1G54080	PGSC0003DMS000002787	2.8e-247	Q2XPV3	NO	Oligouridylate binding protein
35380	MICRO.1925.C1	27.4	AT3G15010	PGSC0003DMS000001421	0	NO	NO	Nuclear ribonucleoprotein A1
19135	MICRO.189.C10	28.1.3	AT4G40030	PGSC0003DMS000001645	8.5e-154	Q6RUR1, Q76N23	H3	Histone H3.2, H3
18042	PPCCM19TH	29.2.2	AT5G27700	PGSC0003DMS000000789	2.2e-65	NO	NO	40S ribosomal protein S21, RPS21e
31160	MICRO.6962.C2	29.2.2	AT5G64140	PGSC0003DMS000000965	1.1e-100	Q6RJY5, Q6RJY5	NO	40S Ribosomal protein S28, RPS28
6611	MICRO.2707.C1	29.2.3	AT4G00820	PGSC0003DMS000000379	0	NO	NO	Calmodulin-binding protein, SUI1B
2867	MICRO.37.C8	29.2.4	AT1G07940	PGSC0003DMS000001290	1.9e-122	Q2V985, P93769, Q9ZWH9, P17786, Q8H9C0	EF1A	Calmodulin binding/Elongation factor 1-alpha, EF1a
15664	MICRO.1940.C1	29.5	AT5G45390	PGSC0003DMS000001122	4.3e-268	Q27S24	CLPP	ATP-dependent Clp protease, CLPP4
23094	cPRO32L20TH	29.5.11.3	AT2G02760	PGSC0003DMS000000167	2.4e-143	NO	NO	Ubiquitin-protein ligase, UBC2
27338	MICRO.11618.C3	29.5.11.4.2	AT3G14250	PGSC0003DMS000000559	1.9e-65	NO	NO	Zinc finger (C3HC4-type RING finger) family protein, putative ubiquitin conjugating enzyme
12388	MICRO.4054.C11	29.5.11.4.3.2	AT1G15670	PGSC0003DMS000000541	0	NO	NO	Kelch repeat-containing F-box family protein
5834	MICRO.1362.C2	29.5.11.20	AT3G27430	PGSC0003DMS000003017	1.1e-140	NO	NO	Proteasome subunit beta type-7-A, PBB1
19349	MICRO.2183.C1	29.5.11.20	AT1G47250	PGSC0003DMS000000650	1e-237	Q8H1Y2,	PAF1	Proteasome subunit alpha-type, PAF1
35724	MICRO.4074.C1	30.7	AT5G38480	PGSC0003DMS000001195	2.1e-212	P42652, Q75ZE0, Q75ZD9, Q75ZD4, Q75ZD3	TFT4	14-3-3 protein 4, TFT4 (general regulatory factor 3, GRF3-like)
21535	MICRO.2445.C6	31.1	AT5G56600	PGSC0003DMS000000662	6.6e-69	NO	NO	Profilin, PRO
25500	MICRO.308.C2	31.1	AT5G09810	PGSC0003DMS000000557	7.4e-123	NO	NO	Actin7, ACT7
2362	MICRO.1036.C3	34.1	AT4G02620	PGSC0003DMS000001409	2.8e-115	NO	NO	Vacuolar ATP synthase subunit F
15376	MICRO.4804.C1	34.1.1	AT1G19910	PGSC0003DMS000000741	1.2e-122	Q40585,	NO	V-type proton ATPase 16 kDa proteolipid subunit 2, AVA-P2
21978	MICRO.14151.C3	34.12	AT1G55910	PGSC0003DMS000000045	7.4e-229	A1YIQ6,	NO	Putative zinc transporter, ZIP11
3841	MICRO.11663.C1	34.99	AT5G65380	PGSC0003DMS000002042	2.2e-131	NO	NO	Multidrug resistance pump
