# Supplementary material for: Transcriptome Analysis of Potato Leaves Expressing the Trehalose-6-Phosphate Synthase 1 Gene of Yeast
Source: PLoS One. 2011 Aug 16;6(8):e23466. doi: 10.1371/journal.pone.0023466 (PMC3156770; doi:10.1371/journal.pone.0023466)
Supplement: Table S4 — Transcription factor binding sites in the promoter region of putative Arabidopsis orthologs of differentially expressed potato genes. (XLS) [file pone.0023466.s006.xls]

## Sheet: TF bindig sites
Table S4. Transcription factor binding sites in the promoter of the Arabidopsis orthologs of the assigned potato genes. Grey colour indicates presence of the binding sequence. Transcription factors from the microarray experiments are in bold in column B.
			Transcription factor binding sites
MapMan main Bin number	At ortholog	Description and Arabidopsis gene name	ABFs binding site motif	ABRE binding site motif	ABRE-like binding site motif	ARF binding site motif	ARF1 binding site motif	ATHB1 binding site motif	ATHB2 binding site motif	ATHB5 binding site motif	ATHB6 binding site motif	AtMYB2 BS in RD22	AtMYC2 BS in RD22	Box II promoter motif	CArG promoter motif	CBF1 BS in cor15a	CBF2 binding site motif	CCA1 binding site motif	CCA1 motif1 BS in CAB1	DPBF1&2 binding site motif	DRE-like promoter motif	E2F binding site motif	EveningElement promoter motif	GATA promoter motif	GBF1/2/3 BS in ADH1	G-box promoter motif	GCC-box promoter motif	Hexamer promoter motif	HSEs binding site motif	Ibox promoter motif	L1-box promoter motif	LS7 promoter motif	LTRE promoter motif	MYB binding site promoter	MYB1 binding site motif	MYB2 binding site motif	MYB3 binding site motif	MYB4 binding site motif	RAV1-A binding site motif	RY-repeat promoter motif	SBP-box promoter motif	T-box promoter motif	TELO-box promoter motif	TGA1 binding site motif	W-box promoter motif	Z-box promoter motif	Bellringer/replumless/pennywise BS1 IN AG	Bellringer/replumless/pennywise BS2 IN AG	Bellringer/replumless/pennywise BS3 IN AG
1	AT1G67740	Photosystem II core complex proteins (psbY)
1	AT5G38410	Rubisco small subunit (RBCS-3B)
1	AT1G56190	Phosphoglycerate kinase (PGK1)
1	AT4G38970	Fructose-bisphosphate aldolase (FBA)
2	AT3G08580	Adenine nucleotide carrier protein (ANT1)
2	AT4G02280	Sucrose synthase (SUS3)
8	AT1G01090	Pyruvate dehydrogenase E1 alpha subunit (PDH-E1)
17	AT3G16050	A37 protein, pyridoxine biosynthesis protein (PDX1.2)
17	AT1G75750	Snakin2 (SN2)
20	AT1G59860	17.6 kDa class I heat shock protein (HSP17.6A-CI)
21	AT1G17020	Leucoanthocyanidin dioxygenase (LDOX)
21	AT5G06290	Thioredoxin peroxidase (TPX1)
21	AT4G35090	Catalase (CAT2)
23	AT4G09320	Nucleoside diphosphate kinase 1 (NDPK1)
26	AT1G15390	Peptide deformylase (PDF1A)
26	AT5G16990	Ally-alcohol dehydrogenase (ADH)
26	AT5G22300	Bifunctional nitrilase/nitrile hydratase (NIT4B)
26	AT2G44300	Non-specific lipid transfer protein
26	AT2G10940	Proline-rich protein
26	AT2G32030	GCN5-related N-acetyltransferase (GNAT)
27	AT3G44260	CCR4-associated factor
27	AT1G14510	Alfin1-like transcription factor (AL7)
27	AT5G66320	AG-motif binding protein 4 /C2C2 GATA Zinc finger TF (AGP4)
27	AT5G60910	Agamous-like 8 MADS-box protein (AGL8)
27	AT4G24540	Agamous-like 24 MADS-box protein (AGL24)
27	AT4G24770	31-kDa RNA binding protein (RBP31)
27	AT1G54080	Oligouridylate binding protein
27	AT3G15010	Nuclear ribonucleoprotein A1
28	AT4G40030	Histone H3.2 (H3)
29	AT5G27700	40S ribosomal protein S21 (RPS21e)
29	AT5G64140	40S ribosomal protein S28 (RPS28)
29	AT4G00820	Calmodulin binding protein (SUI1B)
29	AT1G07940	Calmodulin binding / translation elongation factor (EF1a)
29	AT5G45390	ATP-dependent Clp protease (CLPP4)
29	AT2G02760	Ubiquitin-protein ligase (UBC2)
29	AT3G14250	Putative ubiquitin conjugating enzyme
29	AT1G15670	Kelch repeat-containing F-box family protein
29	AT3G27430	Proteasome subunit beta type-7-A (PBB1)
29	AT1G47250	Proteasome subunit alpha-type (PAF1)
30	AT5G38480	14-3-3 protein 4 (TFT4)
31	AT5G56600	Profilin 3 (PRO)
31	AT5G09810	Actin 7 (ACT7)
33	AT4G02620	Vaculoar ATPase subunit F
34	AT1G19910	Vacuolar-H+-pumping ATPase 16 kDa subunit (AVA-P2)
34	AT1G55910	Putative zinc transporter (ZIP11)
34	AT5G65380	Multidrug resistance pump
[truncated: 10 more columns]
