# Supplementary material for: Transcriptome Analysis of Potato Leaves Expressing the Trehalose-6-Phosphate Synthase 1 Gene of Yeast
Source: PLoS One. 2011 Aug 16;6(8):e23466. doi: 10.1371/journal.pone.0023466 (PMC3156770; doi:10.1371/journal.pone.0023466)
Supplement: Table S5 — Protein-protein interactions involving putative Arabidopsis orthologs of potato proteins encoded by assigned genes in microarray experiments. (XLS) [file pone.0023466.s007.xls]

## Sheet: Protein interactions
Table S5. Protein-protein interactions involving putative Arabidopsis orthologs of potato proteins encoded by assigned genes in microarray experiments. In column E common interacting partners for AGL8 and AGL24 are highlighted in yellow.
Accession	Microarray protein, Arabidopsis name	Microarray protein, Solanaceae name	Microarray protein description	Interacting protein, Arabidopsis name	Interacting protein, Solanaceae name	Interacting protein description
EBI-639712	RBCS-3B	RBCS-3B	Rubisco small subunit	TIR1	TIR1	Protein transport inhibitor response
EBI-2294133	RBCS-3B	RBCS-3B	Rubisco small subunit	BRL1	NO	Serine/threonine-protein kinase BRI1-like 2
EBI-639620	RBCS-3B	RBCS-3B	Rubisco small subunit	COI1	COI1	Coronatine-insensitive protein 1
BioGRID	RBCS-3B	RBCS-3B		CHIP	NO	Ubiquitin-protein ligase
EBI-2000422	PDH-E1	NO	Pyruvate dehydrogenase E1 alpha subunit	ARR14	NO	Two-component response regulator
EBI-2294935	SN2	SN	Snakin 2	At2g42580	NO	Expressed protein
EBI-2309160	SN2	SN	Snakin 2	SCR	SCL	Protein SCARECROW
EBI-1537176	CAT2	CAT2	Catalase-2	CIPK24	NO	CBL-interacting serine/threonine-protein kinase 24
EBI-2293402	CAT2	CAT2	Catalase-2	BRL1	NO	Serine/threonine-protein kinase BRI1-like 2
BioGRID	CAT2	CAT2	Catalase-2	NDPK1	NDPK I	ATP binding / nucleoside diphosphate kinase
BioGRID	NDPK1	NDPK I	Nucleoside diphosphate kinase 1	CAT3	CAT3	CAT3 (CATALASE 3); catalase
BioGRID	NDPK1	NDPK I	Nucleoside diphosphate kinase 1	CAT2	CAT2	CAT2 (CATALASE 2); catalase
BioGRID	NDPK1	NDPK I	Nucleoside diphosphate kinase 1	CAT1	CAT1	CAT1 (CATALASE 1); catalase
EBI-623539	AGL8	POTM 1-1	Agamous-like MADS-box protein	AGL21	NO	Agamous-like MADS-box protein AGL21
EBI-1241581	AGL8	POTM 1-1	Agamous-like MADS-box protein	At2g41100	NO
EBI-622618	AGL8	POTM 1-1	Agamous-like MADS-box protein	AGL14	NO	Agamous-like MADS-box protein AGL14
EBI-622705	AGL8	POTM 1-1	Agamous-like MADS-box protein	AGL20	NO	MADS-box protein SOC1
EBI-1239467	AGL8	POTM 1-1	Agamous-like MADS-box protein	CAM8	NO	Calmodulin-like protein 8
EBI-622564	AGL8	POTM 1-1	Agamous-like MADS-box protein	AGL3	NO	Agamous-like MADS-box protein AGL3
EBI-623293	AGL8	POTM 1-1	Agamous-like MADS-box protein	AG	AG1	Floral homeotic protein AGAMOUS
EBI-622576	AGL8	POTM 1-1	Agamous-like MADS-box protein	AGL6	NO	Agamous-like MADS-box protein AGL6
EBI-622819	AGL8	POTM 1-1	Agamous-like MADS-box protein	AGL24	MADS11	Agamous-like MADS-box protein AGL24
EBI-622594	AGL8	POTM 1-1	Agamous-like MADS-box protein	AGL9	TDR5	Developmental protein SEPALLATA 3
EBI-1242288	AGL8	POTM 1-1	Agamous-like MADS-box protein	CAM1/4	CAM1	Calmodulin-1/4
EBI-1244517	AGL8	POTM 1-1	Agamous-like MADS-box protein	CAM	CALM1	Calmodulin
EBI-623320	AGL8	POTM 1-1	Agamous-like MADS-box protein	SEP1	SEP1	Sepallata 1
EBI-622609	AGL24	MADS11	Agamous-like MADS-box protein	AGL9	TDR5	Developmental protein SEPALLATA 3
EBI-622546	AGL24	MADS11	Agamous-like MADS-box protein	SEP1	SEP1	Sepallata 1
EBI-622834	AGL24	MADS11	Agamous-like MADS-box protein	AGL24	MADS11	Agamous-like MADS-box protein AGL24
EBI-622816	AGL24	MADS11	Agamous-like MADS-box protein	AGL7	NO	Floral homeotic protein APETALA 1
EBI-622813	AGL24	MADS11	Agamous-like MADS-box protein	AGL6	NO	Agamous-like MADS-box protein AGL6
EBI-622810	AGL24	MADS11	Agamous-like MADS-box protein	AGL1	AGL1	Agamous-like MADS-box protein AGL1
EBI-622825	AGL24	MADS11	Agamous-like MADS-box protein	AGL16	NO	Agamous-like MADS-box protein AGL16
EBI-2619053	AGL24	MADS11	Agamous-like MADS-box protein	PIN1	PIN1	Peptidyl-prolyl cis-trans isomerase Pin1
EBI-622822	AGL24	MADS11	Agamous-like MADS-box protein	AGL14	NO	Agamous-like MADS-box protein AGL14
EBI-622828	AGL24	MADS11	Agamous-like MADS-box protein	AGL20	NO	MADS-box protein SOC1
EBI-592169	AGL24	MADS11	Agamous-like MADS-box protein	AGL10	NO	Transcription factor CAULIFLOWER
EBI-622819	AGL24	MADS11	Agamous-like MADS-box protein	AGL8	TDR4	Agamous-like MADS-box protein AGL8
EBI-622831	AGL24	MADS11	Agamous-like MADS-box protein	AGL21	NO	Agamous-like MADS-box protein AGL21
EBI-622807	AGL24	MADS11	Agamous-like MADS-box protein	AG	AG1	Floral homeotic protein AGAMOUS
BioGRID	AGL24	MADS11	Agamous-like MADS-box protein	IMK3	NO	Meristematic receptor-like kinase
BioGRID	AGL24	MADS11	Agamous-like MADS-box protein	AGL15	NO	Agamous-like MADS-box protein AGL15
EBI-346330	At1g54080	NO	Oligouridylate binding protein	uba2a	NO	UBP1 (Ubiquitin carboxyl-terminal hydrolase 1) interacting protein 2a
EBI-346316	At1g54080	NO	Oligouridylate binding protein	uba1a	NO	UBP1 (Ubiquitin carboxyl-terminal hydrolase 1) interacting protein 1a
BioGRID	H3	H3	histone H3.2	HAG1	NO	DNA binding / H3 histone acetyltransferase/ histone acetyltransferase
BioGRID	H3	H3	histone H3.2	HDA6	NO	Histone deacetylase
EBI-2309282	EF1a	EF1A	Calmodulin binding / translation elongation factor	SCR	SCL	Protein SCARECROW
BioGRID	CLPP4	CLPP	ATP-dependent Clp protease	CHIP	NO	Ubiquitin-protein ligase
BioGRID	UBC2	NO	Ubiquitin-protein ligase	HUB1	NO	Histone mono-ubiguitination 1
EBI-2320258	GRF3	TFT4	14-3-3 protein 4	TFIIB	TF	Transcription initiation factor IIB
BioGRID	GRF3	TFT4	14-3-3 protein 4	GRF2	NO	General regulatory factor 2
BioGRID	GRF3	TFT4	14-3-3 protein 4	NIA2	NIA	Nitrate reductase 2
